# Supplementary material for: Antimicrobial susceptibility and molecular epidemiology of clinical Enterobacter cloacae bloodstream isolates in Shanghai, China
Source: PLoS One. 2017 Dec 15;12(12):e0189713. doi: 10.1371/journal.pone.0189713 (PMC5731700; doi:10.1371/journal.pone.0189713)
Supplement: S1 Table — (XLSX) [file pone.0189713.s001.xlsx]

## Sheet: Sheet1
No.	Hospitals	Date	Gender	Age	Dept	PRL	TZP	ATM	FEP	IPM	MEM	ETP	TGC	GM	AK	TE	CIP	LEV	SXT	CAZ	CTX	PB	dnaA	fusA	gyrB	leuS	pyrG	rplB	rpoB	ST	TEM	ESBL	Carbapenemases	ampC	iampC	Antimicrobial resistance profiles
SF921	HB	2015-05-26	male	58	Nephrology	S	S	S	S	S	S	S	I	S	S	S	S	S	S	S	S	S	21	29	29	34	24	11	18	22				ACT-3	EBC	-
SF64	HB	2014-10-10	female	47	ICU	S	S	R	S	S	S	S	S	S	S	S	S	S	S	R	R	R	3	24	3	35	3	16	17	32						ATM-CAZ-CTX-PB
SF480	HA	2015-07-30	male	57	Other	S	S	S	S	S	S	S	S	S	S	S	S	S	S	S	S	S	37	25	49	30	49	21	20	41				MIR-1	EBC	-
SF49	HA	2014-11-19	male	56	Surgery	S	S	S	S	S	S	S	S	S	S	S	S	S	S	S	S	S	4	4	14	6	39	4	6	45						-
SF931	HB	2016-01-28	male	70	ICU	S	S	S	S	S	S	S	R	S	S	I	S	S	S	S	S	S	4	4	4	13	39	4	6	46						TGC
SF932	HB	2016-02-09	female	48	Gynecology	R	S	R	I	S	S	S	S	S	S	S	S	S	R	S	R	S	48	4	15	42	39	4	9	62						PRL-ATM-SXT-CTX
SF926	HB	2015-09-11	female	29	Hematology	S	S	S	S	S	S	S	I	S	S	S	S	S	S	S	S	S	51	6	21	41	42	4	6	65				ACT-20	EBC	-
SF728	HA	2016-04-04	male	63	ICU	S	S	S	S	S	S	S	S	S	S	S	S	S	S	S	S	S	8	9	6	9	9	6	8	78						-
N939	HA	2013-11-20	male	74	Nephrology	S	S	S	S	S	S	S	S	S	S	S	S	S	S	S	S	S	60	1	61	1	36	22	1	84						-
SF924	HB	2015-08-13	female	61	Nephrology	S	S	S	S	S	S	S	S	S	S	S	S	S	S	S	S	S	4	4	4	62	59	4	6	88						-
N926	HA	2013-11-23	male	35	ICU	S	R	S	S	S	S	S	I	R	S	R	S	S	R	I	S	S	4	22	68	69	37	4	24	113				ACT-20	EBC	TZP-GM-TE-SXT
SF928	HB	2015-09-17	male	70	Surgery	S	S	S	S	S	S	S	S	S	S	S	S	S	S	S	S	S	53	35	20	44	45	4	6	114						-
SF63	HB	2014-09-04	male	43	Surgery	S	S	S	S	S	S	S	S	S	S	S	S	S	S	S	I	S	59	40	12	9	67	6	6	118				ACT-21	EBC	-
N793	HA	2013-08-14	female	55	ICU	R	S	R	I	S	S	S	S	S	S	R	S	S	R	R	R	S	11	4	4	13	39	4	9	133		SHV-12		ACT-20	EBC	PRL-ATM-TE-SXT-CAZ-CTX
N762	HA	2013-07-15	male	71	ICU	R	S	S	I	S	S	S	S	S	S	I	S	S	R	S	R	S	51	4	4	6	68	30	36	175						PRL-SXT-CTX
N576	HA	2013-01-30	male	69	Surgery	R	S	R	R	S	S	I	I	R	R	R	R	R	R	R	R	S	9	4	14	61	89	4	9	177	TEM-1	CTX-65		ACT-20	EBC	PRL-ATM-FEP-GM-AK-TE-LEV-SXT-CAZ-CTX
N674	HA	2013-01-04	male	41	Surgery	R	S	R	R	S	R	R	S	R	S	R	S	S	R	R	R	S	3	24	3	35	3	16	51	191	TEM-1	SHV-12	IMP-26	DHA-1	DHA	PRL-ATM-FEP-MEM-ETP-GM-TE-SXT-CAZ-CTX
N620	HA	2013-02-08	male	57	Surgery	R	R	R	S	S	S	I	S	S	S	S	S	S	S	R	R	S	58	4	90	6	39	4	59	254						PRL-TZP-ATM-CAZ-CTX
SF959	HA	2016-07-29	male	57	Surgery	R	R	R	I	S	S	S	S	S	S	S	S	S	S	R	R	R	67	20	19	45	45	4	32	279		CTX-15				PRL-TZP-ATM-CAZ-CTX-PB
SF684	HA	2016-02-24	male	80	Other	S	S	S	S	S	S	S	S	S	S	S	S	S	S	S	S	S	10	21	9	44	115	4	32	318						-
SF53	HA	2014-11-24	male	26	Hematology	S	S	S	S	S	S	S	S	S	S	S	S	S	S	S	S	S	63	3	58	82	3	16	3	365						-
SF925	HB	2015-09-09	female	74	Surgery	R	S	R	S	S	S	S	S	R	S	R	S	S	S	R	R	S	136	99	153	160	140	12	92	414		SHV-12				PRL-ATM-GM-TE-CAZ-CTX
N791	HA	2013-08-16	male	83	Nephrology	R	S	S	R	S	S	S	I	S	S	S	S	S	S	S	R	S	136	99	153	160	140	12	92	414	TEM-1					PRL-FEP-CTX
SF908	HA	2016-07-20	male	23	Hematology	R	R	R	R	R	R	R	S	S	S	R	R	R	R	R	R	S	53	35	154	44	45	4	6	418	TEM-1	SHV-12	NDM-1			PRL-TZP-ATM-FEP-IPM-MEM-ETP-TE-CIP-LEV-SXT-CAZ-CTX
SF767	HA	2016-04-24	male	75	Surgery	S	S	S	S	S	S	S	S	S	S	S	S	S	S	S	S	S	36	39	67	138	49	12	26	422				MIR-1	EBC	-
SF405	HA	2015-05-05	female	33	Internal	S	S	S	S	S	S	S	S	S	S	S	S	S	S	S	S	S	41	3	191	207	3	16	114	520						-
SF710	HA	2016-03-17	male	46	Surgery	S	S	S	S	S	S	S	S	S	S	S	S	S	S	S	S	S	41	3	191	207	3	16	114	520						-
N701	HA	2013-04-15	female	54	Surgery	S	S	S	S	S	S	S	S	S	S	S	S	S	S	S	S	R	1	107	188	1	172	36	1	524						PB
N702	HA	2013-04-15	female	63	Gynecology	R	S	R	R	S	R	R	I	R	R	R	S	S	R	R	R	S	95	56	112	116	104	4	63	528	TEM-1	SHV-12	IMP-26	DHA-1	DHA	PRL-ATM-FEP-MEM-ETP-GM-AK-TE-SXT-CAZ-CTX
SF927	HB	2016-08-06	female	74	Internal	S	S	S	S	S	S	S	I	S	S	S	S	S	S	S	S	S	4	4	4	211	41	4	25	533						-
SF625	HA	2015-12-09	male	63	Surgery	R	I	R	I	S	S	S	S	S	S	S	S	S	S	R	R	S	6	4	4	6	37	4	6	536						PRL-ATM-CAZ-CTX
SF687	HA	2016-02-26	female	64	Surgery	S	S	S	S	S	S	S	S	S	S	S	S	S	S	S	S	S	22	15	102	104	101	11	71	562				ACT-3	EBC	-
SF67	HB	2014-09-22	male	48	Surgery	S	S	S	S	S	S	S	S	S	S	S	S	S	S	S	S	S	3	3	51	37	3	16	17	584						-
SF920	HB	2015-02-18	male	59	Other	S	S	R	S	S	S	S	I	S	S	S	I	I	S	S	S	S	11	4	4	169	85	4	25	636						ATM
SF923	HB	2015-07-28	male	83	Hematology	S	S	S	S	S	S	S	I	S	S	S	S	S	S	S	S	S	41	24	164	35	3	16	3	691						-
SF66	HB	2014-10-09	female	64	Hematology	S	S	S	S	S	S	S	S	S	S	S	S	S	S	S	S	S	140	18	248	31	230	8	29	718						-
SF888	HA	2016-07-12	male	68	Nephrology	I	S	R	S	S	S	S	S	S	S	I	S	S	S	R	R	S	58	4	257	4	39	4	151	744		SHV-12				ATM-CAZ-CTX
SF478	HA	2015-07-28	male	65	Nephrology	S	S	S	S	S	S	S	S	S	S	S	S	S	S	S	S	S	71	3	87	89	3	16	3	777						-
SF310	HA	2015-01-04	female	58	Other	R	I	R	I	S	S	S	S	S	S	R	S	S	R	R	R	S	4	4	4	4	39	4	6	852						PRL-ATM-TE-SXT-CAZ-CTX
SF421	HA	2015-05-20	male	61	Surgery	S	S	S	S	S	S	S	S	S	S	S	S	S	S	S	S	S	15	2	2	22	51	2	14	853						-
SF810	HA	2016-06-02	male	81	ICU	S	S	S	S	S	S	S	S	S	S	S	S	S	S	S	S	S	1	44	65	158	153	22	1	854						-
SF863	HA	2016-07-05	male	64	Surgery	S	S	S	S	S	S	S	S	S	S	S	S	S	S	S	S	S	42	3	60	82	3	16	3	855						-
SF865	HA	2016-07-06	male	59	ICU	R	R	R	R	S	S	S	S	S	S	S	S	S	S	R	R	S	49	35	20	126	45	4	6	856				ACT-20	EBC	PRL-TZP-ATM-FEP-CAZ-CTX
SF922	HB	2015-07-08	male	37	Other	S	S	S	S	S	S	S	I	S	S	S	S	S	S	S	S	S	27	14	26	97	3	10	15	860				ACT-13	EBC	-
SF929	HB	2015-09-21	male	69	ICU	S	S	S	S	S	S	S	S	S	S	S	S	S	S	S	S	S	24	14	235	52	98	18	58	861				ACT-8	EBC	-
SF933	HB	2016-05-23	female	50	Surgery	R	I	R	S	S	S	S	R	S	S	I	S	S	S	R	R	S	192	126	61	86	1	1	1	862						PRL-ATM-TGC-CAZ-CTX
SF934	HB	2016-06-23	female	75	Surgery	S	S	S	S	S	S	S	S	S	S	S	S	S	S	S	S	S	3	24	178	37	19	78	17	863				DHA-1	DHA	-
SF935	HB	2016-06-24	male	86	Nephrology	S	S	S	S	S	S	S	I	S	S	S	I	S	S	S	S	S	4	4	14	13	39	4	6	864						-
SF974	HA	2016-09-20	male	78	Surgery	I	S	R	S	S	S	S	S	S	S	S	S	S	S	R	R	S	243	14	25	52	207	18	58	865				ACT-38	EBC	ATM-CAZ-CTX
SF1037	HA	2016-10-04	male	61	Surgery	R	R	R	R	S	S	S	S	S	S	S	S	S	S	R	R	S	186	20	148	44	45	4	6	866						PRL-TZP-ATM-FEP-CAZ-CTX
N669	HA	2013-01-07	male	66	Nephrology	S	S	S	S	S	S	S	S	S	S	S	S	S	S	S	S	R	37	25	78	94	189	12	26	870				MIR-1	EBC	PB
N745	HA	2013-06-14	female	24	Surgery	S	S	S	S	S	S	S	S	S	S	S	S	S	R	I	R	R	22	15	102	15	101	11	10	871				ACT-3	EBC	SXT-CTX-PB
N953	HA	2013-12-30	male	75	ICU	S	S	S	S	S	S	S	S	S	S	S	S	S	S	S	S	S	3	3	58	82	3	81	3	872						-
